# Supplementary material for: The Effect of Antioxidant Administration on Semen Quality in Men with Infertility: A Randomized Placebo-Controlled Clinical Trial
Source: Antioxidants (Basel). 2025 Apr 18;14(4):488. doi: 10.3390/antiox14040488 (PMC12024233; doi:10.3390/antiox14040488)
Supplement: Supplementary file 1 [file antioxidants-14-00488-s001.zip]

Archive with 1 entries (1 files):
- antioxidants-3541111-supplementary.pdf
